# Supplementary material for: Aescin Protects against Experimental Benign Prostatic Hyperplasia and Preserves Prostate Histomorphology in Rats via Suppression of Inflammatory Cytokines and COX-2
Source: Pharmaceuticals (Basel). 2022 Jan 22;15(2):130. doi: 10.3390/ph15020130 (PMC8880638; doi:10.3390/ph15020130)
Supplement: Supplementary file 1 [file pharmaceuticals-15-00130-s001.zip]

Archive with 1 entries (1 files):
- pharmaceuticals-1486258-supplementary.pdf
